# Supplementary material for: KNeMAP: a network mapping approach for knowledge-driven comparison of transcriptomic profiles
Source: Bioinformatics. 2023 May 24;39(6):btad341. doi: 10.1093/bioinformatics/btad341 (PMC10243850; doi:10.1093/bioinformatics/btad341)
Supplement: btad341_Supplementary_Data [file btad341_supplementary_data.zip]

Archive with 3 entries (3 files):
- KNEMAP Supplementary.pdf
- Supplementary_file_1.csv
- Supplementary_file_2.xlsx
