# Supplementary material for: KNeMAP: a network mapping approach for knowledge-driven comparison of transcriptomic profiles
Source: Bioinformatics. 2023 May 24;39(6):btad341. doi: 10.1093/bioinformatics/btad341 (PMC10243850; doi:10.1093/bioinformatics/btad341)
Supplement: btad341_Supplementary_Data [file btad341_supplementary_data.zip › Supplementary_file_1.csv]

Chemical	ATC Codes
SULFAMETOXYDIAZINE
HARMALINE
TRIMIPRAMINE	['N06AA06']
DEXIBUPROFEN
PENTOXYVERINE
TRIMETHADIONE	['N03AC02']
MEPHENYTOIN	['N03AB04']
BUPIVACAINE	['N01BB01']
SULFAPHENAZOLE
TRIMETHYLCOLCHICINIC.ACID
FLUNIXIN
ESTRONE	['G03CA07', 'G03CC04']
BETONICINE
EBSELEN
KARAKOLINE
MECLOFENOXATE	['N06BX01']
ETHAVERINE
HARPAGOSIDE
ATRACTYLOSIDE
BETHANECHOL	['N07AB02']
OXEDRINE
FOLIOSIDINE
ESTRIOL	['G03CA04', 'G03CC06']
ISOCARBOXAZID	['N06AF01']
RIBOSTAMYCIN
BUMETANIDE	['C03CA02']
HELIOTRINE
CYCLOBENZAPRINE	['M03BX08']
SITOSTEROL
DEPTROPINE
DOXAZOSIN	['C02CA04']
ETANIDAZOLE
PIPERINE
ISOFLUPREDONE
PENTAMIDINE
PERHEXILINE	['C08EX02']
PRESTWICK.665
NIMODIPINE	['C08CA06']
MINOCYCLINE	['A01AB23', 'J01AA08']
PHTHALYLSULFATHIAZOLE
TRIBENOSIDE	['C05AX05', 'C05CX01']
TYLOXAPOL	['R05CA01']
CIPROFIBRATE	['C10AB08']
MEFENAMIC.ACID
PARACETAMOL
SPECTINOMYCIN	['J01XX04']
LACTOBIONIC.ACID
MONORDEN
TENOXICAM	['M01AC02']
PRONETALOL
DINOPROST	['G02AD01']
ATROPINE.METHONITRATE
PRILOCAINE	['N01BB04']
IFENPRODIL	['C04AX28']
N.ACETYL.L.ASPARTIC.ACID
QUINISOCAINE
FLUNISOLIDE	['R01AD04', 'R03BA03']
NITRENDIPINE	['C08CA08']
X3.HYDROXY.DL.KYNURENINE
CALCIUM.PANTOTHENATE
PRESTWICK.682
ARTICAINE	['N01BB08']
NARINGENIN
PIZOTIFEN
CARBAMAZEPINE	['N03AF01']
KAEMPFEROL
PUROMYCIN
DROPERIDOL	['N05AD08']
CEFOXITIN	['J01DC01']
IOPANOIC.ACID
DROPROPIZINE
ACACETIN
DICLOFENAMIDE
CHICAGO.SKY.BLUE.6B
NORETHISTERONE
RICININE
NICOTINIC.ACID
BOLDINE
PRESTWICK.675
ACETOHEXAMIDE	['A10BB31']
SEROTONIN
OMEPRAZOLE	['A02BC01']
ROLIPRAM
HYDROFLUMETHIAZIDE	['C03AA02']
FLURBIPROFEN	['M01AE09', 'M02AA19', 'R02AX01', 'S01BC04']
FLUOROCURARINE
AMINOCAPROIC.ACID
CLIOQUINOL	['D08AH30', 'D09AA10', 'G01AC02', 'P01AA02', 'S02AA05']
PRESTWICK.689
THIAMAZOLE
CEFOTIAM	['J01DC07']
CINOXACIN	['J01MB06']
PIVMECILLINAM
PIROMIDIC.ACID
ETICLOPRIDE
SULCONAZOLE	['D01AC09']
IOPROMIDE	['V08AB05']
METRIZAMIDE
GENISTEIN
SUCCINYLSULFATHIAZOLE
ALVESPIMYCIN
CHLOROGENIC.ACID
INDOPROFEN
SOTALOL	['C07AA07']
FLUVASTATIN	['C10AA04']
BENFLUOREX	['A10BX06']
CEFAZOLIN	['J01DB04']
BIOTIN	['A11HA05']
NAFTOPIDIL
BUSPIRONE	['N05BE01']
PIRIBEDIL	['N04BC08']
ETIOCHOLANOLONE
HYMECROMONE	['A05AX02']
GRAMINE
VITEXIN
PROTRIPTYLINE	['N06AA11']
NIZATIDINE	['A02BA04']
TRIFLURIDINE	['S01AD02']
FLUPENTIXOL
BENZATHINE.BENZYLPENICILLIN
BEPRIDIL	['C08EA02']
SR.95639A
VELNACRINE
ACETAZOLAMIDE	['S01EC01']
OXOLAMINE	['R05DB07']
FLUDROXYCORTIDE
CEFOTETAN	['J01DC05']
TIAPRIDE	['N05AL03']
PROCHLORPERAZINE	['N05AB04']
GELDANAMYCIN
ACETYLSALICYLIC.ACID
ROXITHROMYCIN	['J01FA06']
DIPHENYLPYRALINE	['R06AA07']
PROPYLTHIOURACIL	['H03BA02']
ALTIZIDE
IOCETAMIC.ACID
METIXENE
TRIHEXYPHENIDYL	['N04AA01']
MEMANTINE	['N06DX01']
FURALTADONE
X3.ACETAMIDOCOUMARIN
ISOPROPAMIDE.IODIDE
ERGOCALCIFEROL	['A11CC01']
X....ISOPRENALINE
BENZONATATE	['R05DB01']
TRETINOIN	['D10AD01', 'L01XX14']
SULOCTIDIL
SULINDAC	['M01AB02']
ANISOMYCIN
MESTRANOL
NORTRIPTYLINE	['N06AA10']
IOPAMIDOL	['V08AB04']
CICLOSPORIN
THEOBROMINE	['C03BD01', 'R03DA07']
PIVAMPICILLIN	['J01CA02']
IOHEXOL	['V08AB02']
SAQUINAVIR	['J05AE01']
ONDANSETRON	['A04AA01']
DIMETHADIONE
ENALAPRIL	['C09AA02']
PRESTWICK.1083
URSODEOXYCHOLIC.ACID
CALCIUM.FOLINATE
PROPRANOLOL	['C07AA05']
ISOSORBIDE
FENOTEROL	['G02CA03', 'R03AC04', 'R03CC04']
HEXYLCAINE
S.PROPRANOLOL
LYSERGOL
DYDROGESTERONE	['G03DB01']
TOCAINIDE	['C01BB03']
NISOXETINE
IDAZOXAN
PODOPHYLLOTOXIN	['D06BB04']
METHAZOLAMIDE	['S01EC05']
PRIMAQUINE	['P01BA03']
FUSARIC.ACID
SUXIBUZONE
ISOXICAM
PRASTERONE	['A14AA07']
SULFADIMETHOXINE
BENPERIDOL	['N05AD07']
RIFAMPICIN	['J04AB02']
PRESTWICK.860
PHENSUXIMIDE	['N03AD02']
METYRAPONE	['V04CD01']
DEXTROMETHORPHAN	['R05DA09']
SULFAMERAZINE
URAPIDIL	['C02CA06']
BISACODYL	['A06AB02', 'A06AG02']
NITROFURAL
MEPHENTERMINE
METHYLBENZETHONIUM.CHLORIDE
LY.294002
OXYBENZONE
PRIDINOL	['M03BX03']
MEROPENEM	['J01DH02']
PHENTOLAMINE	['C04AB01', 'V03AB36']
CLEBOPRIDE	['A03FA06']
PHENAZOPYRIDINE	['G04BX06']
SERTACONAZOLE	['D01AC14', 'G01AF19']
GABAPENTIN	['N03AX12']
MERBROMIN
HELVETICOSIDE
NOVOBIOCIN
MEDRYSONE	['S01BA08']
AMOXICILLIN	['J01CA04']
CANADINE
MOXISYLYTE
BERGENIN
LEVOTHYROXINE.SODIUM
X6.AZATHYMINE
PEMPIDINE
MORANTEL
SULFADIMIDINE
AMINOPHYLLINE	['R03DA05']
PERGOLIDE	['N04BC02']
PALMATINE
L.METHIONINE.SULFOXIMINE
ALTRETAMINE	['L01XX03']
PYRVINIUM
TRICHOSTATIN.A
MESALAZINE
PIRETANIDE	['C03CA03']
PRIMIDONE	['N03AA03']
SCOPOLAMINE	['A04AD01', 'N05CM05', 'S01FA02']
MEPTAZINOL	['N02AX05']
EUCATROPINE
INDAPAMIDE	['C03BA11']
FLUCYTOSINE	['D01AE21', 'J02AX01']
TRIAMTERENE	['C03DB02']
CEFALEXIN
TROGLITAZONE	['A10BG01']
ETIDRONIC.ACID
VINCAMINE	['C04AX07']
FURSULTIAMINE
FLUTICASONE	['D07AC17', 'R01AD08', 'R03BA05']
ALPHA.ESTRADIOL
LIOTHYRONINE
MYRICETIN
SULFAMETHIZOLE	['B05CA04', 'D06BA04', 'J01EB02', 'S01AB01']
PHENETICILLIN
LANSOPRAZOLE	['A02BC03']
CEFIXIME	['J01DD08']
ENILCONAZOLE
CAFFEIC.ACID
NALIDIXIC.ACID
OZAGREL
CYCLOSERINE	['J04AB01']
DEXPROPRANOLOL
VALPROIC.ACID
LUTEOLIN
ECONAZOLE	['D01AC03', 'G01AF05']
VORINOSTAT	['L01XX38']
XYLAZINE
TRIOXYSALEN
CORBADRINE
NEOSTIGMINE.BROMIDE
LEVONORGESTREL	['G03AC03', 'G03AD01']
FENBENDAZOLE
BUFEXAMAC	['M01AB17', 'M02AA09']
NEFOPAM	['N02BG06']
SULMAZOLE
CITIOLONE
RONIDAZOLE
SALBUTAMOL
ETHIONAMIDE	['J04AD03']
GINKGOLIDE.A
CHLORPROTHIXENE	['N05AF03']
FLUOXETINE	['N06AB03']
METRIFONATE
ETHOXYQUIN
PROMAZINE	['N05AA03']
FLUSPIRILENE	['N05AG01']
METAMIZOLE.SODIUM
RIMEXOLONE	['H02AB12', 'S01BA13']
GANCICLOVIR	['J05AB06', 'S01AD09']
AZAPROPAZONE
THIOPERAMIDE
SISOMICIN
HEXETIDINE	['A01AB12', 'G01AX16']
TROPINE
CHLORCYCLIZINE	['R06AE04']
CORALYNE
CYANOCOBALAMIN
ZOMEPIRAC	['M01AB04']
BEMEGRIDE
ALLANTOIN
DECAMETHONIUM.BROMIDE
BISOPROLOL	['C07AB07']
LATAMOXEF
MYOSMINE
ESCULIN
ACEMETACIN	['M01AB11']
PROPANTHELINE.BROMIDE
NIFUROXAZIDE	['A07AX03']
SOLASODINE
DIGOXIGENIN
PYRAZINAMIDE	['J04AK01']
TETRAMISOLE
LYMECYCLINE	['J01AA04']
HOMATROPINE	['S01FA05']
NAPROXEN	['G02CC02', 'M01AE02', 'M02AA12']
GELSEMINE
ISOETARINE
BRETYLIUM.TOSILATE
PHENFORMIN	['A10BA01']
TERAZOSIN	['G04CA03']
INDOMETACIN
MECLOCYCLINE	['D10AF04']
DOXEPIN	['N06AA12']
BETA.ESCIN
ARECOLINE
PROXYMETACAINE	['S01HA04']
TRIMETHOPRIM	['J01EA01']
NADOLOL	['C07AA12']
DIETHYLCARBAMAZINE	['P02CB02']
HYDROXYACHILLIN
MEGESTROL	['G03AC05', 'G03DB02', 'L02AB01']
AMINOHIPPURIC.ACID
TICARCILLIN	['J01CA13']
BETULINIC.ACID
MEXILETINE	['C01BB02']
SULFANILAMIDE	['D06BA05', 'J01EB06']
BUCLADESINE
AZAPERONE
TETRANDRINE
HECOGENIN
CHLOROPYRAZINE
MONENSIN
FLUOROMETHOLONE	['C05AA06', 'D07AB06', 'D07XB04', 'D10AA01', 'S01BA07', 'S01CB05']
OUABAIN
CONESSINE
PROCAINAMIDE	['C01BA02']
FLUTAMIDE	['L02BB01']
CHLORAMPHENICOL	['D06AX02', 'D10AF03', 'G01AA05', 'J01BA01', 'S01AA01', 'S02AA01', 'S03AA08']
DILOXANIDE	['P01AC01']
GUANFACINE	['C02AC02']
CEPHAELINE
STROPHANTHIDIN
EPIRIZOLE
FELODIPINE	['C08CA02']
BENFOTIAMINE
RETRORSINE
FLUMETASONE
LEVOPROPOXYPHENE
TOBRAMYCIN	['J01GB01', 'S01AA12']
SULFACETAMIDE	['D10AF06', 'S01AB04']
FENBUFEN	['M01AE05']
TANESPIMYCIN
DORZOLAMIDE	['S01EC03']
CICLOHEXIMIDE
ROXARSONE
PROGESTERONE	['G03DA04']
TORASEMIDE
EQUILIN
NETILMICIN	['J01GB07', 'S01AA23']
GOSSYPOL
X2.AMINOBENZENESULFONAMIDE
PROCYCLIDINE	['N04AA04']
FOSFOSAL
RITODRINE	['G02CA01']
PROCAINE	['C05AD05', 'N01BA02', 'S01HA05']
NITROFURANTOIN	['J01XE01']
X3.ACETYLCOUMARIN
DIOXYBENZONE
SULFAMETHOXYPYRIDAZINE
BROMPHENIRAMINE	['R06AB01']
COLECALCIFEROL
ISRADIPINE	['C08CA03']
SUPROFEN	['M01AE07']
NYSTATIN	['A07AA02', 'D01AA01', 'G01AA01']
THIORIDAZINE	['N05AC02']
DIPHENHYDRAMINE	['D04AA32', 'R06AA02']
PREDNISOLONE	['A07EA01', 'C05AA04', 'D07AA03', 'D07XA02', 'H02AB06', 'R01AD02', 'S01BA04', 'S01CB02', 'S02BA03', 'S03BA02']
PRESTWICK.664
ISOMETHEPTENE	['A03AX10']
PROFENAMINE	['N04AA05']
CISAPRIDE	['A03FA02']
ETYNODIOL
TESTOSTERONE	['G03BA03']
CHLORPROMAZINE	['N05AA01']
SULFADIAZINE	['J01EC02']
PANCURONIUM.BROMIDE
GLYCOCHOLIC.ACID
PRALIDOXIME	['V03AB04']
CAPSAICIN	['M02AB01', 'N01BX04']
N.ACETYL.L.LEUCINE
GIBBERELLIC.ACID
RILMENIDINE	['C02AC06']
CHENODEOXYCHOLIC.ACID
BENZOCAINE	['C05AD03', 'D04AB04', 'N01BA05', 'R02AD01']
CROTAMITON
DOMPERIDONE	['A03FA03']
ETILEFRINE	['C01CA01']
ORPHENADRINE
BUTACAINE
BEPHENIUM.HYDROXYNAPHTHOATE
BROMOPRIDE	['A03FA04']
GABEXATE
AMPHOTERICIN.B
SIROLIMUS	['L04AA10', 'S01XA23']
ADRENOSTERONE
ORCIPRENALINE
ADIPIODONE
R.ATENOLOL
DENATONIUM.BENZOATE
N.ACETYLMURAMIC.ACID
ROLITETRACYCLINE
PIPENZOLATE.BROMIDE
GLYCOPYRRONIUM.BROMIDE
NILUTAMIDE	['L02BB02']
CEFALOTIN
PREGNENOLONE
LEVOBUNOLOL	['S01ED03']
PRAZOSIN	['C02CA01']
PROADIFEN
SULFACHLORPYRIDAZINE
ABAMECTIN
GUAIFENESIN	['R05CA03']
LANATOSIDE.C
PILOCARPINE	['N07AX01', 'S01EB01']
ETAMSYLATE
CYCLIC.ADENOSINE.MONOPHOSPHATE
BENZAMIL
FLAVOXATE	['G04BD02']
ALEXIDINE
HOMOCHLORCYCLIZINE
NIFURTIMOX	['P01CC01']
RAMIFENAZONE
NABUMETONE	['M01AX01']
X....ATENOLOL
X7.AMINOCEPHALOSPORANIC.ACID
PRESTWICK.857
MEBENDAZOLE	['P02CA01']
CEFUROXIME	['J01DC02', 'S01AA27']
ETIFENIN
MEPHENESIN	['M03BX06']
PROPOXYCAINE
X6.BENZYLAMINOPURINE
DIPROPHYLLINE
CEFSULODIN
DISOPYRAMIDE	['C01BA03']
RIBAVIRIN	['J05AB04']
OFLOXACIN	['J01MA01', 'S01AE01', 'S02AA16']
HEPTAMINOL	['C01DX08']
DAPSONE	['D10AX05', 'J04BA02']
MOXONIDINE	['C02AC05']
IOVERSOL	['V08AB07']
KETOROLAC	['M01AB15', 'S01BC05']
ALFADOLONE
MEPENZOLATE.BROMIDE
CEFADROXIL	['J01DB05']
CYCLOPENTHIAZIDE	['C03AA07']
MECLOZINE
THIETHYLPERAZINE	['R06AD03']
THIOSTREPTON
DELSOLINE
OXAMNIQUINE
PRESTWICK.920
MELATONIN	['N05CH01']
AMITRIPTYLINE	['N06AA09']
TINIDAZOLE	['J01XD02', 'P01AB02']
PRESTWICK.1084
N6.METHYLADENOSINE
MEVALOLACTONE
WORTMANNIN
CEFORANIDE
ELDELINE
TOLMETIN	['M01AB03', 'M02AA21']
MONOBENZONE	['D11AX13']
EPIANDROSTERONE
PIPERACETAZINE
BACAMPICILLIN	['J01CA06']
MEPRYLCAINE
REMOXIPRIDE	['N05AL04']
NIRIDAZOLE
LOMEFLOXACIN	['J01MA07', 'S01AE04']
LEVOCABASTINE	['R01AC02', 'S01GX02']
ISOTRETINOIN	['D10AD04', 'D10BA01']
CARTEOLOL	['C07AA15', 'S01ED05']
CYPROTERONE	['G03HA01']
DILAZEP
LEFLUNOMIDE	['L04AA13']
CLEMIZOLE
METOPROLOL	['C07AB02']
FUSIDIC.ACID
ARCAINE
METICRANE
FLUCLOXACILLIN
AMANTADINE	['N04BB01']
DROFENINE
METHOXAMINE	['C01CA10']
CLOMIFENE
THIOGUANOSINE
ADIPHENINE
PENTETIC.ACID
NORCYCLOBENZAPRINE
LITHOCHOLIC.ACID
ZALCITABINE	['J05AF03']
FULVESTRANT	['L02BA03']
PROPOFOL	['N01AX10']
DICLOXACILLIN	['J01CF01']
HESPERIDIN
BENZBROMARONE	['M04AB03']
CLOZAPINE	['N05AH02']
TERGURIDE
PHENACETIN	['N02BE03']
AZLOCILLIN
TILETAMINE
PENTOLONIUM
STREPTOZOCIN	['L01AD04']
TRIFLUPROMAZINE	['N05AA05']
KETOCONAZOLE	['D01AC08', 'G01AF11', 'J02AB02']
BIPERIDEN	['N04AA02']
OCTOPAMINE	['C01CA18']
MORACIZINE
BICUCULLINE
THIAMPHENICOL	['J01BA02']
HALOPERIDOL	['N05AD01']
CEFAPIRIN
HEXESTROL
GLAFENINE
X....MK.801
TIABENDAZOLE
LASALOCID
VANCOMYCIN	['A07AA09', 'J01XA01']
PRESTWICK.674
CETIRIZINE	['R06AE07']
PROMETHAZINE	['D04AA10', 'R06AD02']
DIETHYLSTILBESTROL	['G03CB02', 'G03CC05', 'L02AA01']
KETOPROFEN	['M01AE03', 'M02AA10']
VIOMYCIN
BUFLOMEDIL	['C04AX20']
TRIPROLIDINE	['R06AX07']
BUTAMBEN
FAMPROFAZONE
SULFAMONOMETHOXINE
HARMAN
ALPROSTADIL	['C01EA01', 'G04BE01']
RAMIPRIL	['C09AA05']
CYCLOPENTOLATE	['S01FA04']
SPARTEINE
RALOXIFENE	['G03XC01']
PRAMOCAINE
DYCLONINE	['R02AD04']
SULFAPYRIDINE
CLOPERASTINE
DEQUALINIUM.CHLORIDE
APRAMYCIN
HYDRALAZINE	['C02DB02']
GALANTAMINE	['N06DA04']
CLIDINIUM.BROMIDE
SPIRAMYCIN	['J01FA02']
BENDROFLUMETHIAZIDE	['C03AA01']
AMIODARONE	['C01BD01']
DIMENHYDRINATE
SOLANINE
COLISTIN	['A07AA10', 'J01XB01']
TIAPROFENIC.ACID
ALPHA.ERGOCRYPTINE
GLIQUIDONE	['A10BB08']
SULFAMETHOXAZOLE	['J01EC01']
TRIFLUOPERAZINE	['N05AB06']
DEMECLOCYCLINE	['D06AA01', 'J01AA01']
PINACIDIL
PRESTWICK.1085
TERCONAZOLE	['G01AG02']
BETAZOLE	['V04CG02']
ROSIGLITAZONE	['A10BG02']
TODRALAZINE
X......CATECHIN
ZARDAVERINE
IMIPRAMINE	['N06AA02']
ETOFENAMATE	['M02AA06']
OXYPHENBUTAZONE	['M01AA03', 'M02AA04', 'S01BC02']
FLORFENICOL
BECLOMETASONE
NADIDE
NAFTIFINE	['D01AE22']
NIPECOTIC.ACID
TACRINE	['N06DA01']
DICOUMAROL
QUERCETIN
CICLOPIROX	['D01AE14', 'G01AX12']
GRISEOFULVIN	['D01AA08', 'D01BA01']
PRESTWICK.1103
FLUNARIZINE	['N07CA03']
LYCORINE
DOXYCYCLINE	['A01AB22', 'J01AA02']
RILUZOLE	['N07XX02']
LORACARBEF	['J01DC08']
PRESTWICK.692
ANDROSTERONE
PIRENPERONE
ALCLOMETASONE	['D07AB10', 'S01BA10']
PROXYPHYLLINE
ZUCLOPENTHIXOL	['N05AF05']
CARBINOXAMINE	['R06AA08']
CHLOROPYRAMINE	['D04AA09', 'R06AC03']
FLUVOXAMINE	['N06AB08']
SULFABENZAMIDE
BUTYL.HYDROXYBENZOATE
TRICHLORMETHIAZIDE	['C03AA06']
LORGLUMIDE
ETHOTOIN	['N03AB01']
PYRITHYLDIONE
NAFCILLIN	['J01CF06']
DL.ALPHA.TOCOPHEROL
MOLINDONE	['N05AE02']
CEFACLOR	['J01DC04']
AMRINONE
PROPIDIUM.IODIDE
METFORMIN	['A10BA02']
FINASTERIDE	['D11AX10', 'G04CB01']
FENOPROFEN	['M01AE04']
VIGABATRIN	['N03AG04']
X15.DELTA.PROSTAGLANDIN.J2
CINCHONINE
OXANTEL
BETAHISTINE	['N07CA01']
BEZAFIBRATE	['C10AB02']
TALAMPICILLIN
GLIMEPIRIDE	['A10BB12']
FLUPHENAZINE	['N05AB02']
CARBACHOL	['N07AB01', 'S01EB02']
PRESTWICK.984
DIGOXIN	['C01AA05']
VIDARABINE	['J05AB03', 'S01AD06']
PIPEMIDIC.ACID
RESERPINE	['C02AA02']
CARCININE
TOLAZAMIDE	['A10BB05']
ESTRADIOL	['G03CA03']
DEXPANTHENOL	['A11HA30', 'D03AX03', 'S01XA12']
FURAZOLIDONE	['G01AX06']
CANAVANINE
PAROMOMYCIN	['A07AA06']
NORDIHYDROGUAIARETIC.ACID
CARBARSONE
MEBHYDROLIN
DESOXYCORTONE
MEGLUMINE
PRESTWICK.642
HALCINONIDE	['D07AD02']
SECURININE
METACYCLINE
TRIDIHEXETHYL	['A03AB08']
PRESTWICK.685
CARISOPRODOL	['M03BA02']
FELBINAC	['M02AA08']
TELENZEPINE
TETROQUINONE
LOVASTATIN	['C10AA02']
PRESTWICK.972
ZOXAZOLAMINE
CARBENOXOLONE	['A02BX01']
METOCLOPRAMIDE	['A03FA01']
TRACAZOLATE
PICROTOXININ
PRESTWICK.864
NAFTIDROFURYL
METHANTHELINIUM.BROMIDE
ASIATICOSIDE
BUTOCONAZOLE	['G01AF15']
NIFLUMIC.ACID
GUANADREL
BENZTHIAZIDE
NATAMYCIN	['A01AB10', 'A07AA03', 'D01AA02', 'G01AA02', 'S01AA10']
CEFMETAZOLE	['J01DC09']
NORETYNODREL
DIGITOXIGENIN
FLECAINIDE	['C01BC04']
APIGENIN
PROTOVERATRINE.A
CEFEPIME	['J01DE01']
