# Supplementary material for: KNeMAP: a network mapping approach for knowledge-driven comparison of transcriptomic profiles
Source: Bioinformatics. 2023 May 24;39(6):btad341. doi: 10.1093/bioinformatics/btad341 (PMC10243850; doi:10.1093/bioinformatics/btad341)
Supplement: btad341_Supplementary_Data [file btad341_supplementary_data.zip › Supplementary_file_2.xlsx]

## Sheet: Foglio1
Drug	Category/ Used for/ Can cause	target	Description	repurposed	used in human	MOA info	References
fenbendazole	anthelmintic	binds to tubulin and disrupting the tubulin microtubule equilibrium	benzimidazole anthelmintic	not as anticancer drug	no	mechanisms of action that overlap with those of the hypoxia-selective nitroheterocyclic cytotoxins. related to fenbendazole have selective effects on hypoxic cells
prochlorperazine	antiemetic	dopamine reeceptors	typical antipsychotic	not as anticancer drug	yes	Prochlorperazine blocks the D2 dopamine receptors in the brain, which are somatodendritic autoreceptors.
mebendazole	anthelmintic	Tubulin alpha-1A chain Tubulin beta-4B chain	benzimidazole anthelmintic	proposed	yes	The principal mode of action for Mebendazole is by its inhibitory effect on tubulin polymerization which results in the loss of cytoplasmic microtubules. Reduced angiogenesis in cancer patients
nordihydroguaiaretic.acid	antiinflammatory	redox-type inhibitor of 5-lipoxygenase	lignan ( phytoestrogens)	used for over 50 diseases	yes	very potent antioxidant activity by scavenging oxygen free radicals and this may explain part of its therapeutic action
lasalocid	antimicrobial	cations	polyether antibiotic	not in human	no	Chemical agents that increase the permeability of biological or artificial lipid membranes to specific ions
anisomycin	antimicrobial	80S ribosome system	antibiotic (protein syntesis inhibitor )	as potential psychiatric drug	yes	inhibits eukaryotic protein syntesis
monensin	antimicrobial	signaling pathways	polyether antibiotic	pancreatic cancer	no	antifungal agent
thiostrepton	antimicrobial	bacterial ribosome	cyclic oligopeptide antibiotic of the thiopeptide class	anti-cancer against breast cancer	no	inhibitor activity against multiple bacterial strains, and regulatees pro-inflammatory cytokine production.	PMCID: PMC6943738
clioquinol	antimicrobial	metals (metal chelator)	hydroxyquinolines	prostate cancer	yes	batteriostatic, inhibits DNA replication	PMCID: PMC5083243
sulconazole	antimicrobial	not available	antifungal medication of the imidazole class	no	yes	not aavailable
podophyllotoxin	antimicrobial	tubulin and microtubules	lignan ( phytoestrogens)	metastatic lung cancer	yes	prevents assembly of tubulin and microtubules	PMC5580867
methylbenzethonium.chloride	antimicrobial	acetylcholine receptors	anti-infective	non-small cell lung cancer	yes	inhibits the response of acetylcholine	PMC6895443
alexidine	antimicrobial	biofilms and bacterial membranes	bactericidial agent	pancreatic cancer	yes	reduce the production of extracellular polysaccharide and disrupt biofilms	PMC4287276
pyrvinium	antimicrobial	not available	quinoline-derived cyanine dye	colon, breast, lung and prostate cancer	yes	1)energy and autophagy depletion 2) inhibition of Akt and Wnt beta catenin dependent pathways	https://doi.org/10.1002/jcp.26006
econazole	antimicrobial	cytochrome P-450 mediated 14 alpha lanosterol demethylase enzyme	azole antifungal agent	gastric and pancreatic cancer	yes	blocks the synthesis of an essential component of the fungal cell membrane. Furthermore it limits endogenous respiration, interacts with lipids and inhibit purine uptake. Induces cytotoxicity in leukemia cells	https://doi.org/10.1016/j.apsb.2022.01.018 PMC7327138
X15.delta.prostaglandin.J2	antineoplastic,antiviral	PPAR gamma receptor	metabolite	HL60 sensitization	yes	inhibit induction of inflammatory response, TNF alpha and NFkB	PMC18320
trifluoperazine	antipsychotic	dopamine receptors	phenotiazine	several cancer types	yes	dopamine antagonist	https://doi.org/10.3389/fphar.2019.01029
fluphenazine	antipsychotic	dopamine receptors	phenotiazine	metastatic breast cancer	yes	dopamine antagonist	PMC6448056
chlorpromazine	antipsychotic	dopamine receptors	phenotiazine	several cancer types	yes	dopamine antagonist	PMC8274723
thioridazine	antipsychotic	dopamine receptors	phenotiazine	gastric cancer	yes	dopamine antagonist	PMC8698939
lanatoside.C	antiarrhytmic agent	plasma membrane Na+/K+ ATPase	cardiac glycoside	heaptocellular carcinoma	yes	increased cardiac muisce contracticle force by inhibiting plasma membrane Na+/K+ ATPase	https://doi.org/10.1038/srep46134
strophanthidin	antiarrhytmic agent	plasma membrane Na+/K+ ATPase	cardiac glycoside	cancer cell lines	yes	increased cardiac muisce contracticle force by inhibiting plasma membrane Na+/K+ ATPase	https://doi.org/10.3389/fonc.2019.01469
ouabain	antiarrhytmic agent	plasma membrane Na+/K+ ATPase	cardiac glycoside	prostate cancer	yes	increased cardiac muisce contracticle force by inhibiting plasma membrane Na+/K+ ATPase	https://doi.org/10.1159/000064555
digoxin	antiarrhytmic agent	plasma membrane Na+/K+ ATPase	cardiac glycoside	prostate cancer	yes	increased cardiac muisce contracticle force by inhibiting plasma membrane Na+/K+ ATPase	https://doi.org/10.1159/000064555
alvespimycin	hsp90 inhibitor	HSP90	antineoplastic benzoquinone antibiotic geldanamycin	solid tumors	yes	inhibits HSP90	pubchem
geldanamycin	hsp90 inhibitor	HSP90	antineoplastic benzoquinone antibiotic geldanamycin	various cancer cell lines	yes	inhibits HSP90	https://doi.org/10.1023/A:1006382320697
monorden	hsp90 inhibitor	HSP90	antineoplastic benzoquinone antibiotic geldanamycin	yes	yes	inhibits HSP90	PMID: 21454186
tanespimycin	hsp90 inhibitor	HSP90	antineoplastic benzoquinone antibiotic geldanamycin	metastatic breast cancer	yes	inhibits HSP90	PMID: 21454186
sirolimus	immunosuppressant	cytoplasmic receptor FK506-binding protein-12	macrolide lactam	no	yes	inhibits T-lymphocytes activation and proliferation that occurs in response to antigenic and cytokine stimulation
gossypol	male contraceptive	NADH	natural phenol	several cancer types, also tested in MCF-7	yes	non-selective competitive inhibitor of NADH binding with LDH-C4 in testis and sperm	https://doi.org/10.3109/13880209.2013.832776
helveticoside	antiarrhytmic agent	Na+/K+ ATPase	digitalis-like cardiac glycosidic	prostate, breast, lung cancer and leukemia	yes	inhibiting plasma membrane Na+/K+ ATPase
lycorine	protein inhibitor	ubiqitin ligase E3 FBXW7	natural alkaloid	several cancer types	no	upregulates the ubiqitin ligase E3 FBXW7 which increase the degradation of antiapoptotic protein Mcl-1	https://doi.org/10.1016/bs.acr.2021.05.001
LY.29400	protein inhibitor	PI3K	morpholine-based inhibitor of phosphatidylinositol 3-kinase (PI3K)	yes	no	induces dephosphorylation of Akt at both T308 and S473, consequently inducing specific G1 arrest in cell growth and finally to cell apoptosis	PMC2873422
puromycin	antibiotic	not available	aminoglycoside antibiotic	several cancer cell lines	no	inhibitor of protein synthesis	pubchem , PMC6520892
digoxigenin	nucleic acid label	not available	natural steroid, can form lanatoside C (cardiac glycosides)	no	no	not available	https://doi.org/10.1016/B978-0-12-820472-6.00039-6
wortmannin	protein inhibitor	PI3K	steroid metabolite	pancreatic cancer		binds the ATP binding site of p110 kinase domin, preventing the convertion of Pi3K to PIP3	PMID: 19469020
digitoxigenin	antiarrhytmic agent	Na+/K+ ATPase	5beta-cardenolide (steoid lipids, cardiac glycosides)	esophageal carcinoma and solid tumors	no	not available	PMID: 9459573
suloctidil	vasodilator	calcium channel activity	phenylpropanes organic compound	no	yes	inhibitor of platelet aggregation	https://doi.org/10.1016/0049-3848(76)90029-3
